# Supplementary material for: Geographical Distribution and Pattern of Pesticides in Danish Drinking Water 2002–2018: Reducing Data Complexity
Source: Int J Environ Res Public Health. 2022 Jan 12;19(2):823. doi: 10.3390/ijerph19020823 (PMC8775924; doi:10.3390/ijerph19020823)
Supplement: Supplementary file 1 [file ijerph-19-00823-s001.zip]

Archive with 1 entries (1 files):
- ijerph-1419224-supplementary.pdf
